# Supplementary material for: QTL Mapping and Inheritance of Clubroot Resistance Genes Derived From Brassica rapa subsp. rapifera (ECD 02) Reveals Resistance Loci and Distorted Segregation Ratios in Two F2 Populations of Different Crosses
Source: Front Plant Sci. 2020 Jul 3;11:899. doi: 10.3389/fpls.2020.00899 (PMC7348664; doi:10.3389/fpls.2020.00899)
Supplement: Supplementary file 1 [file Data_Sheet_1.zip]

Archive with 7 entries (7 files):
- Image 1.JPEG
- Image 2.JPEG
- Table S1.docx
- Table S2.docx
- Table S3.docx
- Table S4.docx
- Table S5.xlsx
