# Supplementary material for: QTL Mapping and Inheritance of Clubroot Resistance Genes Derived From Brassica rapa subsp. rapifera (ECD 02) Reveals Resistance Loci and Distorted Segregation Ratios in Two F2 Populations of Different Crosses
Source: Front Plant Sci. 2020 Jul 3;11:899. doi: 10.3389/fpls.2020.00899 (PMC7348664; doi:10.3389/fpls.2020.00899)
Supplement: Supplementary file 1 [file Data_Sheet_1.zip › Table S5.xlsx]

## Sheet: Table S5
Primer name	F orward sequence	Reverse Primer
JY1	CCAATTCTCTCTAATCGTTTCCA	TCAAATTTAGATGGCTAGACAGA
JY2	AAGAGAGAGATGGTGCGGTC	GCTTTAGTTGTTCGCCACGT
JY3	ACGTATTGACACATACATCAGA	AATTCCGAACAGTTTCAGTTTT
JY4	AGCCAATCGACGGTTCCTAT	AGCCAACCATTGTCCTCAGA
JY5	AGCCTTCTCTGCCTCTTGAG	AGGAAAAGGCCACGCAAATT
JY6	TCGGTCTTGAGATTTTGGGGA	AGATTACTACCAGAGCCGGC
JY7	GTTTCTATTGTTACTTCAATC	GGAAAATTACTGCTTTAACCACA
JY8	GGCAGACCAAGTTTCAGAAAC	TAAGACTGAGAGGCGTTCGC
JY9	CGTCTATGCTTTCGGTGGTG	TTATGGAGCTGGACCTGTCG
JY10	GGCGAGAGGAAGGTGAGTAG	CATTCCGCCGTTTAACCTCC
JY11	GTGGAATGGGCAGGAAAGTC	AACCGAACCACCCAATGAAC
JY12	TCACTAAAGCAAACAAAAGGGC	GAATGTCCTGTGAAAGCTGT
JY13	TTGAGCAACATCGCCATAGC	TGGTCTCTGGTTTCTGCACA
JY14	GCGTGTTTGATGACTTTCCCT	GGTGGTGGAAACCCTAGGAA
JY15	CTCGTCCCAGTACCATTGCT	CGACAATGACCTCCGCTTTT
JY16	TTACTGTAAATTTCCGCCGGG	ACCACAGAAGAGCAGAGACG
JY17	TCAGCCGGAGAAGCCTAAAA	TCACCTGACAGCTTCTTCTTCT
JY18	CGTAATCGCGTTGAAGAAGAC	AGGTCTTCTTCTCCTCACAACT
JY19	AGCAAACTTGGAAATAACTGCAC	TGAGCCTCATTTTGAAAATTTGG
JY20	TGGACTTAGTAGCTCGACGG	CAAGTTCAAACATGCCGTACT
JY21	CAACCAACTTGTATTCTTGACCA	GGGAAAAGCAGAAGGACAGC
JY22	CTCCCTCGAGTAGCTGTTCT	GATCATCTCTGCACCTCTTGA
JY23	TCTCTCGCCGGAAAGTTCAT	AGCTTCTACACTTGCCCACA
JY24	TGCAATTCTGTATTTGCCACTCT	CTCCTAAGGGTTATCAAGGCA
JY25	AAGTGACGAGAAGCCGAGAA	GCTTTGTTCTTCCAGTGCCA
JY26	GAGAGGCAAGCGGATTTAGC	GCTTCACACCATCATCACCC
JY27	TTGAGAACATGACAAATAAGCAA	CCACAAAATTGATGGTGTCGT
JY28	TGCAAGGATGGGTTTCGAAC	CTCACAGCACGACCAAAACA
JY29	TCTTCTCAGTTTTGCATCCCT	CGGGCCGACACTAGTGATTA
JY30	ATATCAATCAACACGCGCCC	CGTTATTAGCATATGCAATG
JY31	GGTTACTGTGATTGTTTAA	GTATCAAAGTGTCACCATGAG
JY32	TCCCCTATTTGTGTCATATGCA	AGGCTCAGATACTTTTACCCA
JY33	ACTATTCACGAACGATGCTT	ACTGTGGATTGGCAAATGGG
JY34	ACTAACAATTCGGAGTAATGGGA	AGATCAGATCCAATCGAACTATT
JY35	CGTTTTCCGTCCATGTCCAC	GGGACCAAACAAGAAAATAGCCT
JY36	ACTTGGTTGGCTTCTTCTTAA	CGGTGAGCTGTTTTGTATTCA
JY37	GAGCCACAAAACCTCTGACC	CCAAGCGTCGTAGTTGTGTT
JY38	TGGGTATATGTTATTTGCCATTG	AAAATCCACATGCAAATATACGT
JY39	AGCTGGAAACTGAAACGAACA	TGAGCTGTTCTTTCCCTGTG
JY40	GTTTTGGTTAATGTACGAGGCG	TAATCGTCACAGGCGGTCTT
JY41	TATGATCGGCGGAGGAGGTA	CGTAATGCTTCTAGGTTTGTGC
JY42	GAGCTTTCCCGAGACGTAGA	TCACTGCCACTCACACCTAC
JY43	CCTGCCTTGGAACGACAAAT	ACGTTGGAGTCGATGGTCC
JY44	AGACTTTGCAAGACCTCAACA	CTGAAGAGGAACAGGGTCAT
JY45	TTGGACAAACAAACTCGATCTCA	CCAATCGTGTATCTGCAGGC
JY46	AAGTGGGGAATCAGCATTGC	GCTGTAGCGAGACCAGATCA
JY47	TCGTCTCTTCCTCCTCCGTA	TGGGTTTGGTTTGGTTTGGT
JY48	AATTCACGCCCGTTACATGA	AGGGAAGCACATATATGGTCGT
JY49	ATTTCGCACTTCAGCATCCG	GCGGAGACTGTAGCTGGTTA
JY50	TCGGGATCTCGGTCATCATG	AGCCTTACAGACAATCAAGCA
CRaJY_1a	GTTGGAGACGGAGGTGAAGA	GCATCCCGTGAGATTCAGTT
CRaJY_1b	GTTGGAGACGGAGGTGAAGA	TGAGCATCCAGTGAGAAGCA
CRaJY_1c	GTTGGAGACGGAGGTGAAGA	CAAGACTTGAACACGCATCAA
CRaJY_1d	GTTGGAGACGGAGGTGAAGA	GCCGTTAGGTTGGAGCATCT
CRaJY_1e	GTTGGAGACGGAGGTGAAGA	CCCATGGAGCAGTTTCTTGT
CRaJY_2a	AAGGAGCTTCCCGATCTCTC	GCATCCCGTGAGATTCAGTT
CRaJY_2b	AAGGAGCTTCCCGATCTCTC	TGAGCATCCAGTGAGAAGCA
CRaJY_2c	AAGGAGCTTCCCGATCTCTC	CAAGACTTGAACACGCATCAA
CRaJY_2d	AAGGAGCTTCCCGATCTCTC	GCCGTTAGGTTGGAGCATCT
CRaJY_2e	AAGGAGCTTCCCGATCTCTC	CCCATGGAGCAGTTTCTTGT
CRaJY_3a	CTCCGGCGTTTGAATCTTAG	GCATCCCGTGAGATTCAGTT
CRaJY_3b	CTCCGGCGTTTGAATCTTAG	TGAGCATCCAGTGAGAAGCA
CRaJY_3c	CTCCGGCGTTTGAATCTTAG	CAAGACTTGAACACGCATCAA
CRaJY_4a	TTGGTAATGCCACTGATCTCC	CAAGACTTGAACACGCATCAA
CRaJY_4b	TTGGTAATGCCACTGATCTCC	GCCGTTAGGTTGGAGCATCT
CRaJY_4c	TTGGTAATGCCACTGATCTCC	CCCATGGAGCAGTTTCTTGT
